# Supplementary material for: Making the Genome Huge: The Case of Triatoma delpontei, a Triatominae Species with More than 50% of Its Genome Full of Satellite DNA
Source: Genes (Basel). 2023 Jan 31;14(2):371. doi: 10.3390/genes14020371 (PMC9957312; doi:10.3390/genes14020371)
Supplement: Supplementary file 1 [file genes-14-00371-s001.zip]

Archive with 8 entries (8 files):
- Figure S1 Consensus comparison.pdf
- Figure S2 Consensus alignments.pdf
- Figure S3 T delpontei landscapes.pdf
- Figure S4 T infestans Andean landscapes.pdf
- Figure S5 T infestans non-Andean landscapes.pdf
- Figure S6 Tdelpontei_Profiler.pdf
- Table S1 22-12-2022.pdf
- Table S2 22-12-2022.pdf
